# Supplementary material for: Impact of Guar Gum and Locust Bean Gum Addition on the Pasting, Rheological Properties, and Freeze–Thaw Stability of Rice Starch Gel
Source: Foods. 2022 Aug 19;11(16):2508. doi: 10.3390/foods11162508 (PMC9407422; doi:10.3390/foods11162508)
Supplement: Supplementary file 1 [file foods-11-02508-s001.zip]

Archive with 1 entries (1 files):
- foods-1820235-supplementary.pdf
